# Supplementary material for: Larvicidal Activities against Aedes aegypti of Supernatant and Pellet Fractions from Cultured Bacillus spp. Isolated from Amazonian Microenvironments
Source: Trop Med Infect Dis. 2021 Jun 17;6(2):104. doi: 10.3390/tropicalmed6020104 (PMC8293452; doi:10.3390/tropicalmed6020104)
Supplement: Supplementary file 1 [file tropicalmed-06-00104-s001.zip]

Archive with 1 entries (1 files):
- tropicalmed-1236643-supplementary.pdf
